# Supplementary material for: Development of Staphylococcus aureus tolerance to antimicrobial photodynamic inactivation and antimicrobial blue light upon sub-lethal treatment
Source: Sci Rep. 2019 Jul 1;9:9423. doi: 10.1038/s41598-019-45962-x (PMC6603016; doi:10.1038/s41598-019-45962-x)
Supplement: Supplementary file 1 — Supplementary Data 1 [file 41598_2019_45962_MOESM1_ESM.xlsx]

## Sheet: Arkusz1
Staphylococcus aureus (JE2) response to aPDI upon (A) 1 cycle, (B) 2 cycles, (C) 3 cycles, and (D) 4 cycles of sub-lethal treatment.
