# Supplementary material for: Development of Staphylococcus aureus tolerance to antimicrobial photodynamic inactivation and antimicrobial blue light upon sub-lethal treatment
Source: Sci Rep. 2019 Jul 1;9:9423. doi: 10.1038/s41598-019-45962-x (PMC6603016; doi:10.1038/s41598-019-45962-x)
Supplement: Supplementary file 4 — Supplementary Data 4 [file 41598_2019_45962_MOESM4_ESM.xlsx]

## Sheet: MSSA
Staphylococcus aureus MSSA (strain no. 1631) response to aPDI upon (A) 1 cycle and (B) 5 cycles of sub-lethal treatment.
Staphylococcus aureus MSSA (strain no. 1631) response to aBL upon (A) 1 cycle and (B) 5 cycles of sub-lethal treatment.

## Sheet: HA-MRSA
Staphylococcus aureus HA-MRSA (strain no. 2030) response to aPDI upon (A) 1 cycle and (B) 5 cycles of sub-lethal treatment.
Staphylococcus aureus HA-MRSA (strain no. 2030) response to aBL upon (A) 1 cycle and (B) 5 cycles of sub-lethal treatment.

## Sheet: Streptococcus agalactiae
Streptococcus agalactiae (ATCC 27956) response to aPDI upon (A) 1 cycle and (B) 5 cycles of sub-lethal treatment.

## Sheet: Enterococcus faecium
Enterococcus faecium (EU87) response to aPDI upon (A) 1 cycle and (B) 5 cycles of sub-lethal treatment.
Enterococcus faecium (EU87) response to aBL upon (A) 1 cycle and (B) 5 cycles of sub-lethal treatment.
